# Supplementary material for: Interactions between microbiota and uterine corpus endometrial cancer: A bioinformatic investigation of potential immunotherapy
Source: PLoS One. 2024 Oct 30;19(10):e0312590. doi: 10.1371/journal.pone.0312590 (PMC11524446; doi:10.1371/journal.pone.0312590)
Supplement: S1 File — (CSV) [file pone.0312590.s006.csv]

List 1	List 2		Common in List 1 and List 2
B cell memory	B cell memory		B cell memory
Eosinophil	B cell naive		M1 Macrophage
M0 Macrophage	M1 Macrophage		T cells regulatory (Tregs)
M1 Macrophage	T cells regulatory (Tregs)
M2 Macrophage
Mast cell activated
Monocytes
Myeloid dendritic activated
Myeloid dendritic resting
NK cell activated
T cell CD4+ memory ACTIVATED
T cell CD4+ memory resting
T cell CD8+
T cell follicular helper
T cell gamma delta
T cells regulatory (Tregs)
